# Supplementary material for: Sporulation environment drives phenotypic variation in the pathogen Aspergillus fumigatus
Source: G3 (Bethesda). 2021 Jun 17;11(8):jkab208. doi: 10.1093/g3journal/jkab208 (PMC8496221; doi:10.1093/g3journal/jkab208)
Supplement: jkab208_Supplementary_Data [file jkab208_supplementary_data.zip]

Archive with 9 entries (8 files):
- jkab208-suppl_data/
- jkab208-suppl_data/GENETICS-G3-2021-402613-s01.tif
- jkab208-suppl_data/GENETICS-G3-2021-402613-s02.tif
- jkab208-suppl_data/GENETICS-G3-2021-402613-s03.tif
- jkab208-suppl_data/GENETICS-G3-2021-402613-s04.docx
- jkab208-suppl_data/GENETICS-G3-2021-402613-s05.docx
- jkab208-suppl_data/GENETICS-G3-2021-402613-s06.docx
- jkab208-suppl_data/GENETICS-G3-2021-402613-s07.docx
- jkab208-suppl_data/GENETICS-G3-2021-402613-s08.pdf
